# Supplementary material for: Pulmonary Toxicity Assessment after a Single Intratracheal Inhalation of Chlorhexidine Aerosol in Mice
Source: Toxics. 2023 Nov 7;11(11):910. doi: 10.3390/toxics11110910 (PMC10675078; doi:10.3390/toxics11110910)
Supplement: Supplementary file 1 [file toxics-11-00910-s001.zip]

Archive with 1 entries (1 files):
- toxics-2682234-supplementary.pdf
